# Supplementary material for: Eriodictyol Attenuates H2O2-Induced Oxidative Damage in Human Dermal Fibroblasts through Enhanced Capacity of Antioxidant Machinery
Source: Nutrients. 2022 Jun 20;14(12):2553. doi: 10.3390/nu14122553 (PMC9228723; doi:10.3390/nu14122553)
Supplement: Supplementary file 1 [file nutrients-14-02553-s001.zip]

Archive with 1 entries (1 files):
- nutrients-1733667-supplementary.pdf
